# Supplementary material for: The Liver Maximum Capacity Test (LiMAx) Is Associated with Short-Term Survival in Patients with Early Stage HCC Undergoing Transarterial Treatment
Source: Cancers (Basel). 2022 Oct 28;14(21):5323. doi: 10.3390/cancers14215323 (PMC9657475; doi:10.3390/cancers14215323)
Supplement: Supplementary file 1 [file cancers-14-05323-s001.zip]

Archive with 1 entries (1 files):
- cancers-1922154-supplementary.pdf
